# Supplementary material for: Legionella detection and enumeration in water samples by ISO 11731-2017: which method is the most sensitive?
Source: Appl Environ Microbiol. 2025 Oct 7;91(11):e01147-25. doi: 10.1128/aem.01147-25 (PMC12628763; doi:10.1128/aem.01147-25)
Supplement: Table S1 — Water samples: origin and results of enumeration of Legionella - raw data. [file aem.01147-25-s0001.xlsx]

## Sheet: Table S1_Raw data
Table S1. Water samples: origin and results of enumeration of Legionella - Raw data
Swiss and most other national guidelines for hot water in hospitals and long-term care facilities required that the maximum allowable Legionella contamination levels are <100 CFU/L in units hosting particularly vulnerable patients (such as intensive care, transplant, oncology, burn units, neonatology, etc.) and 1000 CFU/L in other sectors. When the ward was known, values exceeding these limits we…
					No of colonies								No of cfu/L
Hospital	Building	Ward	Site	Sample #	A	B	B1	B2	C	C1	C2	D	A	MAX B-B1	MAX B-B2	MAX C-C1	MAX C-C2	D	Final Res	Species
Hospital C	1	Unknown	Tap	1	2	6			10			5	2000	600	600	1000	1000	500	2000	L.pneumophila
Hospital C	1	Unknown	Tap	2	1	14			12			20	1000	1400	1400	1200	1200	2000	1400	L.pneumophila
Hospital A	1	ICU	Tap	3	2	0			0			2	2000	0	0	0	0	200	2000	L.anisa
Hospital A	1	ICU	Tap	4	1	0			0			0	1000	0	0	0	0	0	1000	L.anisa
Hospital A	1	ICU	Tap	5	1	1			0			0	1000	100	100	0	0	0	1000	L.anisa
Hospital A	1	ICU	Tap	6	0	0			2			1	0	0	0	200	200	100	200	L.anisa
Hospital E	1	Technical	Hot water supply	7	0	0			0			1	0	0	0	0	0	100	100	L.pneumophila
Hospital E	1	Technical	Hot water return	8	0	0			1			1	0	0	0	100	100	100	100	L.pneumophila
Hospital D	1	Unknown	Tap	9	7	41			28			48	7000	4100	4100	2800	2800	4800	7000	L.pneumophila
Hospital D	1	Technical	Water service entry	10	0	0			8			0	0	0	0	800	800	0	800	L.anisa
Hospital D	1	Technical	Hot water supply	11	0	6			2			15	0	600	600	200	200	1500	1500	L.pneumophila
Hospital F	1	Endoscopy	Tap	12	0	0			1			5	0	0	0	100	100	500	500	L.pneumophila
Hospital F	1	Operating room	Tap	13	2	0			2			6	2000	0	0	200	200	600	2000	L.pneumophila
Hospital F	1	Unknown	Tap	14	30	0			171			13	30000	0	0	17100	17100	1300	30000	L.anisa
Hospital E	1	Ophtalmology	Shower	15	0	2			2			0	0	200	200	200	200	0	200	L.pneumophila
Hospital E	1	Technical	Hot water supply	16	0	3			2			0	0	300	300	200	200	0	300	L.pneumophila
Hospital E	1	Technical	Hot water return	17	52	400			400			400	52000	40000	40000	40000	40000	40000	52000	L.pneumophila
Hospital E	1	Kitchen	Tap	18	11	0	39	60	80	24	64	100	11000	39000	6000	24000	8000	10000	39000	L.pneumophila
Hospital E	1	Kitchen	Tap	19	0	0	3	2	1	0	1	0	0	3000	200	100	100	0	3000	L.pneumophila
Hospital E	1	Kitchen	Tap	20	2	1			0			0	2000	100	100	0	0	0	2000	L.pneumophila
Hospital E	1	Kitchen	Tap	21	2	0	2	1	1	0	1	0	2000	2000	100	100	100	0	2000	L.pneumophila
Hospital E	1	Kitchen	Tap	22	0	1			0			0	0	100	100	0	0	0	100	L.pneumophila
Hospital D	1	Unknown	Tap	23	0	0			2			8	0	0	0	200	200	800	800	L.pneumophila
Hospital D	1	Technical	Hot water return	24	0	1			2			5	0	100	100	200	200	500	500	L.pneumophila
Hospital D	1	Technical	Water service entry	25	1	5			3			2	1000	500	500	300	300	200	1000	L.pneumophila+L.anisa
Hospital A	1	Surgery	Tap	26	3	3			0			2	3000	300	300	0	0	200	3000	L.anisa
Hospital A	1	Orthopedy	Tap	27	0	0			1			0	0	0	0	100	100	0	100	L.pneumophila+L.anisa
Hospital A	1	Surgery	Bath	28	29	3			95			49	29000	300	300	9500	9500	4900	29000	L.anisa
Hospital A	6	Technical	Shower	29	0	0	0	2	0	0	3	0	0	0	200	0	300	0	300	L.pneumophila
Hospital A	6	Psychiatry	Shower	30	29	0	37	300	350	45	300	0	29000	37000	30000	45000	35000	0	45000	L.pneumophila
Hospital A	6	Psychiatry	Shower	31	3	6	0	24	31	0	33	0	3000	600	2400	3100	3300	0	3300	L.pneumophila
Hospital A	6	Psychiatry	Shower	32	0	0			1			1	0	0	0	100	100	100	100	L.pneumophila
Hospital A	6	Psychiatry	Shower	33	0	4			2			4	0	400	400	200	200	400	400	L.pneumophila
Hospital A	6	Psychiatry	Shower	34	0	0			2			3	0	0	0	200	200	300	300	L.pneumophila
Hospital A	2	Palliative care	Shower	35	28	45			59			73	28000	4500	4500	5900	5900	7300	28000	L.anisa
Hospital A	6	Psychiatry	Shower	36	0	1			0			0	0	100	100	0	0	0	100	L.pneumophila
Hospital A	3	Maternity	Tap	37	0	4			0			0	0	400	400	0	0	0	400	L.geestiana
Hospital A	1	ICU	Tap	38	0	1			1			0	0	100	100	100	100	0	100	L.anisa
Hospital A	1	ICU	Tap	39	0	0			3			0	0	0	0	300	300	0	300	L.anisa
Hospital A	1	ICU	Tap	40	0	0			1			0	0	0	0	100	100	0	100	L.anisa
Hospital A	1	Medical	Tap	41	2	4			6			0	2000	400	400	600	600	0	2000	L.pneumophila
Hospital A	1	Medical	Tap	42	0	0			73			104	0	0	0	7300	7300	10400	10400	L.anisa
Hospital B	1	Unknown	Tap	43	5	34			22			53	5000	3400	3400	2200	2200	5300	5300	L.pneumophila+L.anisa
Hospital B	1	Unknown	Shower	44	3	17			15			16	3000	1700	1700	1500	1500	1600	3000	L.pneumophila+L.anisa
Hospital B	1	Unknown	Tap	45	1	6	0	3	1	0	3	0	1000	600	600	100	300	0	1000	L.pneumophila
Hospital B	1	Unknown	Tap	46	0	1	0	1	1	0	0	1	0	100	100	100	100	100	100	L.pneumophila
Hospital B	1	Unknown	Shower	47	0	0	0	5	0	0	3	0	0	0	500	0	300	0	500	L.pneumophila
Hospital B	1	Unknown	Shower	48	0	0	0	2	0	0	0	0	0	0	200	0	0	0	200	L.pneumophila
Hospital B	1	Unknown	Tap	49	0	6	2	3	5	0	4	10	0	2000	600	500	500	1000	2000	L.pneumophila
Hospital B	1	Unknown	Shower	50	0	0	0	7	0	0	8	0	0	0	700	0	800	0	800	L.pneumophila
Hospital B	1	Unknown	Shower	51	8	1			46			0	8000	100	100	4600	4600	0	8000	L.pneumophila+L.anisa
Hospital A	2	Medical	Tap	52	0	1			0			3	0	100	100	0	0	300	300	L.pneumophila
Hospital B	1	Unknown	Tap	53	0	1			0			3	0	100	100	0	0	300	300	L.pneumophila
Hospital B	1	Unknown	Shower	54	0	0			121			0	0	0	0	12100	12100	0	12100	L.pneumophila
Hospital B	1	Unknown	Tap	55	0	1			2			6	0	100	100	200	200	600	600	L.pneumophila
Hospital B	1	Unknown	Shower	56	2	11			6			43	2000	1100	1100	600	600	4300	4300	L.pneumophila
Hospital B	1	Unknown	Tap	57	0	0	1	0	0	0	1	0	0	1000	0	0	100	0	1000	L.pneumophila
Hospital B	1	Unknown	Shower	58	0	10			21			66	0	1000	1000	2100	2100	6600	6600	L.pneumophila
Hospital B	1	Unknown	Tap	59	0	0			0			1	0	0	0	0	0	100	100	L.pneumophila
Hospital B	1	Unknown	Shower	60	0	0			1			1	0	0	0	100	100	100	100	L.pneumophila
Hospital B	1	Unknown	Tap	61	3	10			8			22	3000	1000	1000	800	800	2200	3000	L.pneumophila
Hospital B	1	Unknown	Shower	62	1	0	3	5	0	0	5	0	1000	3000	500	0	500	0	3000	L.pneumophila
Hospital E	1	Technical	Hot water supply	63	0	1			2			1	0	100	100	200	200	100	200	L.pneumophila
Hospital E	1	Technical	Hot water return	64	1	8			46			29	1000	800	800	4600	4600	2900	4600	L.pneumophila
Hospital A	3	Maternity	Tap	65	0	0			17			3	0	0	0	1700	1700	300	1700	L.pneumophila
Hospital B	1	Unknown	Tap	66	0	0			1			1	0	0	0	100	100	100	100	L.pneumophila
Hospital B	1	Unknown	Shower	67	0	0	0	0	0	0	1	0	0	0	0	0	100	0	100	L.pneumophila
Hospital B	1	Unknown	Tap	68	0	0			0			1	0	0	0	0	0	100	100	L.pneumophila
Hospital B	1	Unknown	Tap	69	0	0			0			2	0	0	0	0	0	200	200	L.pneumophila
Hospital B	1	Unknown	Shower	70	0	0	0	0	0	1	2	0	0	0	0	1000	200	0	1000	L.pneumophila
Hospital B	1	Unknown	Tap	71	1	2			9			6	1000	200	200	900	900	600	1000	L.pneumophila
Hospital B	1	Unknown	Shower	72	0	0	6	14	0	5	16	0	0	6000	1400	5000	1600	0	6000	L.pneumophila
Hospital B	1	Unknown	Tap	73	0	4			0			2	0	400	400	0	0	200	400	L.pneumophila
Hospital B	1	Unknown	Shower	74	0	0			4			0	0	0	0	400	400	0	400	L.pneumophila
Hospital B	1	Unknown	Shower	75	0	0	1	0	0	0	1	0	0	1000	0	0	100	0	1000	L.pneumophila
Hospital A	7	Psychiatry	Shower	76	0	0	0	0	0	0	1	0	0	0	0	0	100	0	100	L.pneumophila
Hospital A	4	Geriatry	Hot water return	77	1	1			1			0	1000	100	100	100	100	0	1000	L.pneumophila
Hospital A	1	Technic	Hot water storage tank	78	0	1			0			3	0	100	100	0	0	300	300	L.pneumophila+L.anisa
Hospital A	5	Orthopedy	Hot water return	79	5	20			26			93	5000	2000	2000	2600	2600	9300	9300	L.pneumophila
Hospital A	5	Orthopedy	Shower	80	9	36			31			128	9000	3600	3600	3100	3100	12800	12800	L.pneumophila
Hospital B	1	Unknown	Tap	81	0	1			2			13	0	100	100	200	200	1300	1300	L.pneumophila
Hospital B	1	Unknown	Shower	82	0	0			1			0	0	0	0	100	100	0	100	L.pneumophila
Hospital B	1	Unknown	Tap	83	0	1			0			0	0	100	100	0	0	0	100	L.pneumophila
Hospital B	1	Unknown	Tap	84	0	0	0	0	0	0	1	0	0	0	0	0	100	0	100	L.pneumophila
Hospital B	1	Unknown	Shower	85	0	0	0	2	0	0	0	0	0	0	200	0	0	0	200	L.pneumophila
Hospital B	1	Unknown	Tap	86	1	6			1			5	1000	600	600	100	100	500	1000	L.pneumophila
Hospital B	1	Unknown	Shower	87	0	0	0	0	0	0	2	0	0	0	0	0	200	0	200	L.pneumophila
Hospital B	1	Unknown	Tap	88	21	0			1			1	21000	0	0	100	100	100	21000	L.pneumophila
Hospital B	1	Unknown	Shower	89	0	0	400	400	0	400	400	0	0	400000	40000	400000	40000	0	400000	L.pneumophila
Hospital B	1	Unknown	Shower	90	0	0	3	9	0	1	15	0	0	3000	900	1000	1500	0	3000	L.pneumophila
Hospital B	1	Unknown	Shower	91	0	0	0	13	0	2	14	0	0	0	1300	2000	1400	0	2000	L.pneumophila
Hospital A	1	Orthopedy	Tap	92	0	0			0			1	0	0	0	0	0	100	100	L.anisa
Hospital A	1	Orthopedy	Bath	93	1	12			12			7	1000	1200	1200	1200	1200	700	1200	L.anisa
Hospital D	1	Unknown	Shower	94	0	0			0			2	0	0	0	0	0	200	200	L.pneumophila
Hospital D	1	Unknown	Tap	95	0	4			6			10	0	400	400	600	600	1000	1000	L.pneumophila
Hospital D	1	Unknown	Tap	96	0	4			2			1	0	400	400	200	200	100	400	L.pneumophila
Hospital D	1	Technical	Hot water supply	97	0	0			0			5	0	0	0	0	0	500	500	L.pneumophila
Hospital B	1	Unknown	Tap	98	0	3			0			0	0	300	300	0	0	0	300	L.pneumophila
Hospital B	1	Unknown	Tap	99	0	0			0			3	0	0	0	0	0	300	300	L.pneumophila
Hospital B	1	Unknown	Tap	100	2	12	2	18	22	0	16	0	2000	2000	1800	2200	2200	0	2200	L.pneumophila
Hospital B	1	Unknown	Tap	101	4	13			8			65	4000	1300	1300	800	800	6500	6500	L.pneumophila
Hospital B	1	Unknown	Bath	102	0	4			4			29	0	400	400	400	400	2900	2900	L.pneumophila
Hospital B	1	Unknown	Tap	103	0	1			0			2	0	100	100	0	0	200	200	L.pneumophila
Hospital B	1	Unknown	Tap	104	0	1			0			1	0	100	100	0	0	100	100	L.pneumophila
Hospital B	1	Unknown	Tap	105	3	0	1	1	14	1	5	0	3000	1000	100	1400	1400	0	3000	L.pneumophila
Hospital B	1	Unknown	Shower	106	0	0	2	22	0	0	24	0	0	2000	2200	0	2400	0	2400	L.pneumophila
Hospital B	1	Unknown	Tap	107	0	2			1			0	0	200	200	100	100	0	200	L.pneumophila
Hospital B	1	Unknown	Shower	108	0	0	1	0	0	0	0	0	0	1000	0	0	0	0	1000	L.pneumophila
Hospital B	1	Unknown	Tap	109	0	0			0			1	0	0	0	0	0	100	100	L.pneumophila
Hospital B	1	Unknown	Shower	110	0	0	0	0	0	0	1	0	0	0	0	0	100	0	100	L.pneumophila
Hospital B	1	Unknown	Tap	111	0	1	0	2	2	1	4	1	0	100	200	1000	400	100	1000	L.pneumophila
Hospital B	1	Unknown	Shower	112	0	0	1	5	10	3	2	0	0	1000	500	3000	1000	0	3000	L.pneumophila
Hospital B	1	Unknown	Shower	113	5	0	0	28	5	0	13	0	5000	0	2800	500	1300	0	5000	L.pneumophila
Hospital C	1	Unknown	Shower	114	26	83			132			200	26000	8300	8300	13200	13200	20000	26000	L.pneumophila
Hospital C	1	Unknown	Shower	115	0	0			1			2	0	0	0	100	100	200	200	L.pneumophila
Hospital C	1	Unknown	Shower	116	7	28			19			73	7000	2800	2800	1900	1900	7300	7300	L.pneumophila
Hospital C	1	Unknown	Shower	117	0	0	400	400	0	400	400	0	0	400000	40000	400000	40000	0	400000	L.pneumophila
Hospital C	1	Unknown	Shower	118	0	0			19			11	0	0	0	1900	1900	1100	1900	L.pneumophila+L.anisa
Hospital C	1	Unknown	Shower	119	115	0	0	72	100	63	337	200	115000	0	7200	63000	33700	20000	115000	L.pneumophila
Hospital C	1	Unknown	Tap	120	0	3			2			4	0	300	300	200	200	400	400	L.pneumophila
